# Supplementary material for: Gut Microbiota Composition in Rats Consuming Sucralose or Rebaudioside A at Recommended Doses Under Two Dietary Interventions
Source: Metabolites. 2025 Aug 4;15(8):529. doi: 10.3390/metabo15080529 (PMC12388177; doi:10.3390/metabo15080529)
Supplement: Supplementary file 1 [file metabolites-15-00529-s001.zip]

Archive with 1 entries (1 files):
- metabolites-3740327-supplementary.pdf
